# Supplementary material for: Efficacy and Safety of Daptomycin versus Vancomycin for Bacteremia Caused by Methicillin-Resistant Staphylococcus aureus with Vancomycin Minimum Inhibitory Concentration > 1 µg/mL: A Systematic Review and Meta-Analysis
Source: Pharmaceutics. 2022 Mar 27;14(4):714. doi: 10.3390/pharmaceutics14040714 (PMC9032134; doi:10.3390/pharmaceutics14040714)
Supplement: Supplementary file 1 [file pharmaceutics-14-00714-s001.zip]

Archive with 1 entries (1 files):
- pharmaceutics-1540606-supplementary.pdf
